# Supplementary material for: Transcript Markers from Urinary Extracellular Vesicles for Predicting Risk Reclassification of Prostate Cancer Patients on Active Surveillance
Source: Cancers (Basel). 2024 Jul 4;16(13):2453. doi: 10.3390/cancers16132453 (PMC11240337; doi:10.3390/cancers16132453)
Supplement: Supplementary file 1 [file cancers-16-02453-s001.zip]

Archive with 1 entries (1 files):
- cancers-3061527-supplementary.pdf
